# Supplementary material for: The histological and molecular characteristics of early-onset colorectal cancer: a systematic review and meta-analysis
Source: Front Oncol. 2024 Apr 26;14:1349572. doi: 10.3389/fonc.2024.1349572 (PMC11082351; doi:10.3389/fonc.2024.1349572)
Supplement: Supplementary file 3 [file Table_2.xlsx]

## Sheet: Sheet1
Supplementary Table S2: Characteristics of 149 studies included in the meta-analysis of early-onset colorectal cancer and tumor markers
First author	Year	PubmedID	Country	Total sample size	Tumor stage	Early onset CRC definition (years)	Late onset CRC definition (years)	Tumor location	Lynch syndrome	Percent female	Markers reviewed
Al Zaabi	2023	36765846	Oman	254	0-IV	< 50	≥ 50	Colon and rectum	-	0.46	Tumor grade, MSI status, KRAS, BRAF, mucinous histology, signet ring histology
Aldiab	2017	27915339	Saudi Arabia	175	I-IV	<50	>50	Colon and rectum	-	0.44	KRAS, BRAF
Alharbi	2021	33979337	Saudi Arabia	248	I-IV	≤50	>50	Colon and rectum	-	0.35	KRAS mutation
Aljehani	2023	38032636	United States	21661	0-IV	<50	≥ 50	Colon and rectum	-	0.45	Tumor grade, KRAS
Alsiary	2023	37116144	Saudi Arabia	1440	I-IV	≤50	>50	Colon and rectum	-	0.42	Tumor grade, mucnious histology, signet ring histology
Altshuler	2023	36319582	United States	375	I-IV	≤50	>50	Colon and rectum	-	0.49	MSI status, BRAF
Alvarez	2021	33809084	Chile	426	I-IV	≤50	>50	Colon and rectum	-	0.45	MSI status, KRAS, BRAF
Amri	2015	26298030	United States	1015	NR	<50	≥50	Colon	Excluded Lynch syndrome	0.49	Tumor grade, MSI status
Andric	2023	36900249	Sweden	40	I-IV	18-45	70-75	Left-sided colon and rectum	Excluded Lynch syndrome	0.5	Tumor grade, MSI, status, KRAS, BRAF, mucinous histology, immune markers
Antoniotti	2022	35366570	Italy	1187	IV	<50	≥50	Colon and rectum	-	0.58	BRAF
Araujo	2021	33632153	Brazil	4897	NR	<50	≥50	Colon and rectum	-	0.48	KRAS
Arif	2023	38217589	Iraq	238	I-IV	< 50	≥ 50	Colon and rectum	Excluded patients with family history of CRC	0.46	Tumor grade
Arriba	2019	31095598	Spain	272	I-IV	≤50	>50	Colon and rectum	-	0.41	Tumor grade, MSI status, KRAS, mucinous histology, signet ring histology
Baiocchi	2014	24533633	Italy	134	I-IV	<50	≥50	Colon and rectum	-	NR	Tumor grade, mucinous histology
Batten	2023	37859816	United States	207823	0-IV	< 45	≥ 45	Colon and rectum	-	0.48	Tumor grade
Benesch	2023	36765680	United States	400170	0-IV	< 50	≥ 50	Colon and rectum	-	0.48	Signet ring histology
Benli	2022	36806160	Turkey	394	I-IV	≤50	>50	Colon and rectum	Excluded Lynch syndrome	0.39	Tumor grade
Benmoussa	2013	22361163	Morocco	133	I-IV	≤50	>50	Colon and rectum	-	0.54	Tumor grade
Bisht	2014	25073438	India	204	NR	≤50	>50	Colon and rectum	-	0.41	KRAS, BRAF, PIK3CA
Bliggenstorfer	2021	34926010	United States	30978	0-IV	< 50	≥ 50	Rectum	-	0.4	Tumor grade, mucinous histology, signet ring histology
Bohorquez	2016	27749544	Colombia	1525	0-IV	≤50	>50	Colon and rectum	-	0.53	Mucinous histology, signet ring histology
Burnett-Hartman	2019	31102084	United States	12234	I-IV	<50	≥50	Colon and rectum	-	0.49	Tumor grade, mucinous histology, signet ring histology
Cercek	2021	34405229	United States	1446	I-IV	<50	≥50	Colon and rectum	Excluded Lynch syndrome	0.45	Tumor grade, MSI status, KRAS, BRAF, NRAS, PIK3CA, TP53, APC
Chang	2017	28678173	Taiwan	1475	I-IV	<50	≥50	Colon and rectum	Excluded Lynch syndrome	0.26	Tumor grade, MSI status, KRAS, BRAF, NRAS, PTEN, PIK3CA, TP53, APC, mucinous histology
Cheah	2014	24815484	Malaysia	142	I-IV	<50	≥50	Colon and rectum	-	0.42	MSI status
Chen	2020	32175268	United States	51197	Early stage	< 50	≥ 50	Colon and rectum	-	0.49	Tumor grade, mucinous histology, signet ring histology
Chen	2021	33846524	Taiwan	293	I-IV	<50	≥50	Colon and rectum	-	0.46	Tumor grade, MSI status, BRAF, mucinous histology, CIMP status
Chen	2022a	35079898	China	4468	I-IV	<50	≥50	Colon and rectum	-	0.39	MSI status, KRAS, BRAF, PIK3CA
Chen	2022b	35279097	China	1554	0-IV	<50	>50	Colon and rectum	Excluded Lynch syndrome	0.36	Tumor grade, MSI status, mucinous histology, signet ring histology
Chen	2023	37804327	United States	32855	II-III	< 50	≥ 50	Colon	-	0.49	Tumor grade
Cheong	2019	31211804	South Korea	723	I-IV	≤50	>50	Colon and rectum	Excluded Lynch syndrome	0.41	Tumor grade, MSI status, mucinous histology,
Chi	2024	38185290	China	249	I-IV	< 50	≥ 50	Colon and rectum	-	0.36	KRAS, BRAF, NRAS, PTEN, PIK3CA, TP53, APC
Chouhan	2019	30394984	United States	497	NR	≤50	>50	Colon and rectum	Excluded Lynch syndrome	0.46	MSI status, KRAS, BRAF, CIMP status
Dakubo	2014	24249202	Ghana	579	Early and late	<50	≥50	Colon and rectum	-	0.47	Tumor grade, mucinous histology, signet ring histology
Denčić	2020	33302424	Serbia	104	II-III	≤50	>50	Colon and rectum	-	0.44	MSI status
Dharwadkar	2021	31669054	United States	1224	0-IV	<50	>50	Colon and rectum	-	0.44	Tumor grade, MSI status, BRAF, mucinous histology, signet ring histology
Di Leo	2021	33208680	Italy	548	NR	<50	≥50	Colon and rectum	-	0.45	Tumor grade, mucinous histology
Doleschal	2023	37699362	Austria	196	IV	< 50	> 50	Colon and rectum	-	0.43	MSI status, BRAF
Du	2023	36921601	China	79	I-IV	NR	NR	Colon and rectum	Excluded Lynch syndrome	0.46	Tumor grade, KRAS, TP53, APC, consensus molecular subtypes, CIMP status
Eachkoti	2018	29800258	India	57	II-IV	<50	>50	Colon and rectum	-	0.54	BRAF
Emiloju	2023	37462969	United States	300	I-IV	< 50	≥ 50	Colon and rectum	Excluded Lynch syndrome	0.48	Tumor grade, MSI status, KRAS, BRAF
Escobar	2020	32916163	United States	206	0-IV	<40	>70	Colon and rectum	Stratified by microsatellite instability	0.5	Tumor grade, MSI status, KRAS, BRAF, NRAS, PTEN, PIK3CA, TP53, mucinous histology, signet ring histology
Fiorot	2018	28743216	Italy	130	0-IV	≤50	>50	Colon and rectum	Excluded Lynch syndrome	0.46	Tumor grade, mucinous histology
Foppa	2022a	34740480	Italy	980	0-IV	<50	≥50	Rectum	Excluded Lynch syndrome	0.62	KRAS, BRAF, NRAS, PIK3CA, mucinous histology, signet ring histology
Foppa	2022b	36551724	Italy	2073	0-IV	< 50	≥ 50	Colon and rectum	Excluded Lynch syndrome	0.43	Tumor grade, MSI status
Franklyn	2016	29668177	India	213	I-IV	≤50	>50	Right-sided colon	-	0.29	Tumor grade, mucinous histology, signet ring histology
Fu	2016	2789161	United States	3568	IV	<50	>50	Colon and rectum	-	0.51	Signet ring histology
Furuhashi	2023	37964075	United States	480	I-IV	< 50	≥ 50	Colon	Excluded Lynch syndrome	0.46	Tumor grade, KRAS, BRAF, NRAS, PIK3CA, TP53, APC, mucinous histology, consensus molecular subtypes
Galadima	2021	33662693	United States	4505	I-IV	<50	≥50	Colon and rectum	-	0.48	Tumor grade
Gao	2022	35850466	China	16941	I-IV	<50	≥50	Colon and rectum	-	NR	Tumor grade, MSI status, KRAS, BRAF, NRAS, PIK3CA
Gardner	2021	34162701	United States	79	NR	≤50	≥65	Colon and rectum	-	0.48	Tumor grade, MSI status, KRAS, BRAF, immune markers
Gausman	2020	31622737	United States	3071	I-IV	<50	≥50	Colon and rectum	Excluded Lynch syndrome	0.52	Tumor grade, MSI status, KRAS
Gheju	2021	34034541	Romania	1380	I-IV	≤50	>50	Colon and rectum	-	0.42	Tumor grade, mucinous, signet ring histology,
Ghodssi-Ghassemabadi R	2019	32372124	Iran	396	I-IV	≤50	>50	Colon and rectum	-	0.47	Tumor grade
Goldvaser	2016	26820719	Israel	330	I-IV	≤40	>50	Colon and rectum	-	0.45	Tumor grade, MSI status, mucinous histology, signet ring histology,
Ha	2023	36748835	South Korea	99	I-IV	<50	>70	Colon and rectum	Excluded Lynch syndrome	0.43	MSI status, consensus molecular subtypes
Hagerty	2022	34897212	United States	14966	II	≤45	≥50	Colon	Microsatellite stable tumors only	0.49	Tumor grade, mucinous histology, signet ring histology
Hawk	2015	24662267	United States	63894	IV	<50	≥50	Colon and rectum	-	0.49	Mucinous histology, signet ring histology
Hoelzle	2016	27051027	Brazil	104	NR	≤50	>50	Colon and rectum	-	0.53	Signet ring histology
Holowatyj	2023	36520636	United States	6250	NR	<50	≥50	Colon and rectum	Microsatellite stable tumors only	0.46	KRAS, BRAF, NRAS, PTEN, PIK3CA, TP53, APC, mucinous histology
Hoseini	2022	34998373	Iran	562	NR	≤50	>50	Colon and rectum	-	0.51	MSI status
Irabor	2017	28476840	Nigeria	83	I-IV	≤50	>50	Colon and rectum	-	0.52	Tumor grade, MSI status, mucinous histology, signet ring histology, immune markers
Jarrar	2022	36571742	Tunisia	266	I-IV	≤50	>50	Colon and rectum	Excluded Lynch syndrome	0.44	Mucinous histology
Jeong	2022	35475677	South Korea	969	I-IV	<50	≥50	Colon and rectum	-	0.39	Tumor grade, MSI status, KRAS, BRAF, NRAS, HER2 amplification, PIK3CA, TP53, APC, signet ring histology
Jin	2021	34405233	United States	35713	III	<50	≥50	Colon	-	0.46	Grade, MSI status, KRAS, BRAF
Jones	2015	25707594	United Kingdom	195	I-IV	<50	>50	Colon and rectum	-	0.52	Tumor grade
Joo	2021	34070516	Australia	769	I-IV	< 50	≥ 50	Colon and rectum	Excluded Lynch syndrome	0.47	CIMP status
Kamath	2021	34647438	United States	953146	I-IV	<50	≥50	Colon and rectum	-	0.49	Tumor grade
Kanter	2021	34043449	United States	466	IV	<50	≥50	Colon and rectum	-	0.46	MSI status, BRAF, HER2 amplification, mucinous histology, signet ring histology
Kazi	2022	35378629	India	633	II-III	≤45	>45	Colon	-	0.32	Tumor grade
Khan	2016	27558481	United States	369	I-IV	≤30	≥50	Colon and rectum	-	0.48	Tumor grade, MSI status, KRAS, BRAF, signet ring histology
Kim	2016	27175682	Korea	2516	I-IV	≤45	>55	Colon and rectum	Excluded Lynch syndrome	0.39	Tumor grade, MSI status, mucinous histology, signet ring histology
Kim	2017	29018780	Korea	569	I-III	< 50	≥ 50	Colon and rectum	Excluded Lynch syndrome	0.37	Tumor grade
Kim	2021	33753878	South Korea	2030	I-IV	NR	NR	Colon and rectum	-	0.43	KRAS, TP53, APC
Kirzin	2014	25083765	France	98	0-IV	≤45	>60	Colon and rectum	Stratified by microsatellite instability	0.47	Tumor grade, MSI status, KRAS, BRAF, PIK3CA, TP53, mucinous histology, CIMP status
Kolarich	2018	29984547	United States	43106	I-III	<50	50-75	Rectum	-	0.37	Tumor grade, mucinous histology, signet ring histology
Kuchel	2021	32978897	Australia	187	IV	≤50	>50	Colon and rectum	-	0.36	MSI status, KRAS, BRAF, NRAS
Kumar	2018	29638089	India	52	I-IV	<50	≥50	Colon and rectum	-	0.27	MSI status
Laskar	2015	25418895	India	80	I-IV	≤45	>45	Rectum	-	0.45	MSI status, KRAS, BRAF, TP53
Li	2017	28345223	China	2233	I-IV	<40	≥60	Colon and rectum	Excluded patients with family history of CRC	0.41	Tumor grade, MSI status, mucinous histology, signet ring histology
Li	2022a	36439454	China	133	0-IV	< 50	≥ 50	Colon and rectum	-	0.44	MSI status, KRAS, PTEN, PIK3CA, TP53, APC
Li	2022b	36551288	China	14	II-IV	NR	NR	Colon and rectum	-	0.5	Immune markers
Liao	2023	37548769	United States	146852	0-IV	< 50	≥ 50	Colon and rectum	-	0.49	Tumor grade
Lieu	2019	31243121	United States	18218	NR	<40	≥50	Colon and rectum	Stratified by microsatellite instability	NR	KRAS, BRAF, NRAS, PIK3CA, TP53, APC
Limburg	2020	32467348	United States	211	I-IV	<50	≥50	Colon and rectum	Excluded Lynch syndrome	NR	Tumor grade
Lipsyc-Sharf	2022	34636852	United States	2326	IV	<50	≥50	Colon and rectum	-	0.41	MSI, KRAS, BRAF, TP53, APC
Lu	2023	37393364	NR	176	I-IV	< 50	≥ 50	Colon and rectum	Microsatellite stable tumors only	0.59	Consensus molecular subtypes, immune markers
Lukman	2023	37363503	Indonesia	170	0-IV	< 50	≥ 50	Colon and rectum	-	0.57	Mucinous histology, signet ring histology
Magnani	2015	26557847	Italy	74	Duke's A-D	≤ 40	> 60	Colon and rectum	Present data for non-hereditary cases	0.26	Tumor grade, MSI status, KRAS, BRAF
Manjelievskaia	2017	28122072	United States	3143	I-IV	<50	≥50	Colon	-	0.41	Tumor grade
Martinez-Perez	2023	37686518	Spain	1475	I-IV	< 50	≥ 50	Colon and rectum	-	0.41	KRAS, BRAF, NRAS
Meng	2023	37358854	United States	1959	IV	< 50	≥ 50	Colon and rectum	-	0.42	MSI status, KRAS, BRAF, NRAS, HER2 amplifications, PTEN, PIK3CA, TP53, APC
Mueller	2021	33643536	Switzerland	411	I-IV	< 50	≥ 50	Colon and rectum	-	0.38	Tumo grade, MSI status, KRAS, BRAF, HER2 amplification, mucinous histology, signet ring histology
Muhammad Nawawi	2021	34820182	Malaysia	946	Duke's A-D	< 50	≥ 50	Colon and rectum	-	0.42	Tumor grade, mucinous histology, signet ring histology
Murphy	2017	28239395	United States	6862	II-III	< 50	≥ 50	Colon and rectum	-	0.48	Tumor grade, mucinous histology, signet ring histology
Myer	2022	35176763	United States	39071	I-IV	<50	≥50	Colon and rectum	Microsatellite stable tumors only	0.44	KRAS, BRAF, PIK3CA, TP53, APC
Nagai	2016	27188463	Japan	350	I-IV	<50	>50	Colon and rectum	-	0.41	Tumor grade
Okamoto	2023	38115553	Japan	4758	III	< 50	≥ 50	Colon and rectum	Excluded Lynch syndrome	0.43	Tumor grade
Ozer	2021	34758634	United States	26095	IV	<50	≥50	Colon and rectum	-	0.46	KRAS
Park	2022	35272449	Korea	1126	I-IV	≤ 50	> 50	Colon and rectum	Excluded Lynch syndrome	0.39	Tumor grade
Paulose	2019	31607697	India	195	II	<50	>50	Colon and rectum	-	0.37	MSI status
Perea	2014	24184227	Spain	179	0-IV	≤45	≥70	Colon and rectum	Stratified by microsatellite instability	0.45	BRAF, CIMP status
Perea	2021	33500439	Spain	80	I-IV	<50	≥69	Rectum	-	0.26	NRAS, PIK3CA, TP53, APC
Pereira	2020	32741580	Brazil	1635	IV	<45	≥45	Colon and rectum	-	0.46	Tumor grade, MSI status, KRAS, BRAF, NRAS, mucinous histology, signet ring histology
Perez-Mayoral	2023	37107652	United States (Puerto Rico)	718	I-IV	< 50	≥ 50	Colon and rectum	Excluded Lynch syndrome	0.48	Tumor grade, MSI status, KRAS, BRAF, CIMP status
Perotti	2023	36765761	Italy	10808	NR	< 50	≥ 50	Colon and rectum	-	0.46	Mucinous histology
Pilozzi	2015	25696795	Italy	43	I-IV	≤50	≥70	Left-sided colon and rectum	Microsatellite stable tumors only	0.51	KRAS, BRAF, mucinous histology, CIMP status, immune markers
Pilozzi	2017	28173936	Italy	107	I-IV	≤50	≥65	Left-sided colon and rectum	-	0.46	Tumor grade
Poles	2016	26703433	United States	1462150	0-IV	≤50	>50	Colon and rectum	-	0.49	Tumor grade, MSI status, mucinous histology, signet ring histology
Rahadiani	2022	36691171	Indonesia	1584	I-IV	<50	≥50	Colon and rectum	-	0.45	Tumor grade, mucinous histology, signet ring histology,
Raimondi	2022	35678328	Italy	229	IV	<50	≥50	Colon and rectum	-	0.34	BRAF
Raman	2014	23168910	India	298	I-IV	≤50	≥60	Colon and rectum	Excluded patients with family history of CRC	NR	MSI, KRAS
Refaat	2023	37206439	Saudi Arabia	120	I-IV	≤50	≥60	Colon and rectum	Excluded Lynch syndrome	0.46	Tumor grade, mucinous histology
Rho	2017	28462853	Europe	498	NR	<45	≥45	Colon and rectum	-	0.41	KRAS
Saraste	2020	31925793	Sweden	34434	I-IV	<50	≥50	Colon and rectum	-	0.47	Tumor grade, mucinous histology
Sevim	2023	38131334	Turkey	226	NR	< 50	≥ 50	Colon and rectum	Excluded Lynch syndrome	0.37	Mucinous histology
Shen	2023	35929660	United States	80893	I-III	<50	≥50	Rectum	Excluded Lynch syndrome	0.42	Tumor grade
Siddique	2016	27268635	Pakistan	60	I-IV	≤45	>45	Colon and rectum	Excluded Lynch syndrome	0.25	Tumor grade, MSI status, signet ring histology
Silva	2020	32491029	Brazil	184	I-IV	<50	≥50	Colon and rectum	No Lynch syndrome found	0.49	Tumor grade, MSI status
Singh	2020	30644772	United Kingdom	322	NR	<50	>50	Colon and rectum	-	0.51	Tumor grade, mucinous histology, signet ring histology
Solomon	2019	30643994	United States	98	NR	<50	≥50	Colon and rectum	-	0.58	Tumor grade, signet ring histology
Spolverato	2023	37478362	Italy	985	0-III	< 50	≥ 50	Rectum	-	0.38	MSI status, KRAS, BRAF, NRAS, Mucinous histology
Storandt	2023	37509234	United States	303	0-IV	< 50	≥ 50	Colon and rectum	-	0.47	MSI status, KRAS, BRAF, NRAS
Sukhokanjanachusak	2021	33085547	Thailand	316	I-IV	<40	>50	Colon and rectum	Microsatellite stable tumors only	0.42	Tumor grade, mucinous histology, signet ring histology
Surek	2021	34002618	Turkey	267	I-IV	<50	>50	Colon and rectum	Excluded Lynch syndrome	NR	Tumor grade, mucinous histology
Susanti	2021	34944866	Indonesia	231	I-IV	< 50	≥ 50	Colon and rectum	-	0.52	MSI status, BRAF
Takada	2022	34856591	Japan	3414	I-IV	<50	50-75	Colon and rectum	-	0.37	Tumor grade
Tan	2022	35274712	United States	1101	IV	≤50	>50	Colon and rectum	-	0.53	BRAF
Tang	2021	34249453	United States	476	T1 only	< 50	≥ 50	Colon and rectum	-	0.42	Tumor grade
Tricoli	2018	29194591	United States	62	I-IV	<40	>60	Colon	-	0.53	KRAS, BRAF, PTEN, PIK3CA, TP53, APC
Trivedi	2022	35685960	India	224	I-IV	< 50	≥ 50	Rectum	-	0.33	Tumor grade, mucinous histology, signet ring histology
Ugai	2022	34529108	United States	1518	I-IV	<50	≥50	Colon and rectum	-	0.56	Tumor grade, MSI status, KRAS, BRAF, PIK3CA, CIMP status, immune markers
Ugai	2023	36707929	United States and Europe	14004	I-IV	<50	≥50	Colon and rectum	Stratified by microsatellite instability	0.48	MSI status, KRAS, BRAF, CIMP status
Vakil	2021	33794247	United States	11050	NR	<50	≥50	Colon and rectum	-	0.49	Tumor grade, MSI status
Wang	2015	26013439	China, United States, Sweden	509934	I-IV	≤50	>50	Colon and rectum	-	0.49	Tumor grade, MSI status, mucinous histology, immune markers
Wang	2021b	33230914	United States	1275	IV	<40	>50	Colon and rectum	Microsatellite stable tumors only	0.46	APC
Wang	2021a	34041865	China	75	I-IV	≤50	>50	Colon and rectum	-	0.42	MSI status, KRAS, BRAF, TP53, APC
Wang	2022	36579781	China	5457	I-IV	<45	≥45	Colon and rectum	Excluded Lynch syndrome	0.41	Tumor grade, MSI status
Willauer	2019	30854646	United States	3745	IV	<50	≥50	Colon and rectum	-	0.44	MSI status, KRAS, BRAF, NRAS, PTEN, PIK3CA, TP53, APC, mucinous histology, signet ring histology, consensus molecular subtypes
Wong	2021	34005846	Malaysia	655	I-IV	<50	≥50	Colon and rectum	-	0.46	Tumor grade, mucinous histology, signet ring histology
Xicola	2014	25013126	United States	894	0-IV	≤50	>50	Colon and rectum	-	0.43	Tumor grade, MSI status, KRAS, BRAF, mucinous histology
Xu	2020	33194656	China	440	IV	≤ 55	> 55	Colon and rectum	-	0.43	KRAS, BRAF, NRAS, PIK3CA, APC
Yang	2023	37986009	United States	475	I-IV	< 50	> 60	Colon and rectum	-	0.47	MSI status, consensus molecular subtypes
Ye	2015	25663779	China	535	I-IV	<50	≥50	Colon and rectum	Excluded Lynch syndrome	0.43	MSI status, KRAS, BRAF
Yeo	2013	23460362	Singapore	2426	I-IV	≤50	>50	Colon and rectum	Excluded Lynch syndrome	0.43	Tumor grade, mucinous histology, signet ring histology
Yeo	2017	29033218	United States	369796	I-IV	<50	≥50	Colon and rectum	-	0.49	Tumor grade, mucinous histology, signet ring histology
Yoon	2015	26095997	Korea	2025	NR	≤50	>50	Colon and rectum	Excluded Lynch syndrome	0.4	Mucinous histology
Zaborowski	2020	32149397	Ireland	685	I-III	<50	≥50	Rectum	-	0.37	MSI status
Zhang	2020	32871861	China	572	0-IV	≤50	>50	Rectum	-	0.34	Tumor grade, signet ring histology
Abbreviations: CIMP - CpG Island Methylator Phenotype; MSI - microsatellite instability; NR - not reported
