# Supplementary material for: The histological and molecular characteristics of early-onset colorectal cancer: a systematic review and meta-analysis
Source: Front Oncol. 2024 Apr 26;14:1349572. doi: 10.3389/fonc.2024.1349572 (PMC11082351; doi:10.3389/fonc.2024.1349572)
Supplement: Supplementary file 5 [file Table_4.xlsx]

## Sheet: Sheet1
Supplementary Table S4: Bias assessment for all included studies (N = 149) utilizing the Newcastle-Ottawa Scale for cross-sectional studiesa
			Selection				Comparability	Outcome
			Representativeness of sample	Sample size justified	Non-respondents	Exposure ascertainment (max **)	Confounding controlled (max **)	Outcome assessment (max **)	Statistics	Total (out of 10)	Excluded Lynch syndrome	Accounted for tumor location	Other notes about confounding
First author	Year	PubmedID	*Truly representative of the average in the target population	*Justified and satisfactory	*Comparability between respondents and non-respondents characteristics is established, and the response rate is satisfactory	**Validated measurement tool	*The study controls for the most important factor *The study controls for any other factor	**Independent blind assessment	*The statistical test to analyze the data is clearly described and appropriate, and the measurement of the association is presented, including confidence intervals and the probability level
Al Zaabi	2023	36765846	*	*		**		**		6
Aldiab	2017	27915339	*	*		**		**		6
Alharbi	2021	33979337	*	*		**		**		6
Aljehani	2023	38032636	*	*		**		**		6
Alsiary	2023	37116144	*	*		**		**		6
Altshuler	2023	36319582	*	*		**		**		6
Alvarez	2021	33809084	*	*		**		**		6
Amri	2015	26298030	*	*		**	*	**		7	ü
Andric	2023	36900249	*	*		**	**	**		8	ü	ü	Sample limited to individuals with left-sided or recal tumors
Antoniotti	2022	35366570	*	*		**	*	**		7			Included individuals with stage IV tumors only
Araujo	2021	33632153	*	*		**		**		6
Arif	2023	38217589	*	*		**	*	**		7	ü
Arriba	2019	31095598	*	*		**		**		6
Baiocchi	2014	24533633	*	*		**		**		6
Batten	2023	37859816	*	*		**		**		6
Benesch	2023	36765680	*	*		**		**		6
Benli	2022	36806160	*	*		**	*	**		7	ü
Benmoussa	2013	22361163	*	*		**		**		6
Bisht	2014	25073438		*		**		**		5
Bliggenstorfer	2021	34926010	*	*		**	*	**		7		ü	Included individuals with rectal tumors only
Bohorquez	2016	27749544	*	*		**		**		6
Burnett-Hartman	2019	31102084	*	*		**	*	**	*	8			Reported associations between age and tumor markers adjusted for smoking status, health plan, race/ethnicity, sex (overall model), BMI (12–24 months prior to diagnosis), and Charlson comorbidity scor
Cercek	2021	34405229	*	*		**	*	**		7	ü
Chang	2017	28678173	*	*		**	*	**		7	ü
Cheah	2014	24815484	*	*		**		**		6
Chen	2020	32175268	*	*		**	*	**		7			Included individuals with early stage tumors only
Chen	2021	33846524	*	*		**		**		6
Chen	2022a	35079898	*	*		**	*	**	*	8		ü	Present results stratified by tumor location
Chen	2022b	35279097	*	*		**	*	**		7	ü
Chen	2023	37804327	*	*		**	**	**		8			Included individuals with stage II-III colon tumors only
Cheong	2019	31211804	*	*		**	*	**		7	ü
Chi	2024	38185290	*	*		**		**		6
Chouhan	2019	30394984	*	*		**		**		6	ü
Dakubo	2014	24249202	*	*		**		**		6
Denčić	2020	33302424	*	*		**	**	**	*	9			Reported associations between age and tumor markers adjusted for tumor location, included individuals with stage II-III tumors only
Dharwadkar	2021	31669054	*	*		**		**		6
Di Leo	2021	33208680	*	*		**		**		6
Doleschal	2023	37699362	*	*		**		**		6
Du	2023	36921601	*	*		**	*	**		7	ü
Eachkoti	2018	29800258	*	*		**		**		6
Emiloju	2023	37462969	*	*		**	**	**		8	ü		Participants were matched on sex
Escobar	2020	32916163	*	*		**	*	**		7	ü
Fiorot	2018	28743216	*	*		**	**	**		8	ü	ü	Participants were matched on tumor location
Foppa	2022a	34740480	*	*		**	**	**		8	ü	ü	Included individuals with rectal tumors only
Foppa	2022b	36551724	*	*		**	**	**		8	ü
Franklyn	2016	29668177	*	*		**		**		6
Fu	2016	2789161	*	*		**	**	**	*	9		ü	Reported associations between age and signet ring histology adjusted for tumor location and sex. Included individuals with stage IV tumors only
Furuhashi	2023	37964075	*	*		**	*	**		7	ü
Galadima	2021	33662693	*	*		**		**		6
Gao	2022	35850466	*	*		**		**		6
Gardner	2021	34162701	*	*		**		**		6
Gausman	2020	31622737	*	*		**	*	**		7	ü
Gheju	2021	34034541	*	*		**		**		6
Ghodssi-Ghassemabadi R	2019	32372124	*	*		**		**		6
Goldvaser	2016	26820719	*	*		**		**		6
Ha	2023	36748835	*	*		**	*	**		7	ü
Hagerty	2022	34897212	*	*		**	**	**		8	ü		Included individuals with stage II tumors only
Hawk	2015	24662267	*	*		**	*	**		7			Included individuals with stage IV tumors only
Hoelzle	2016	27051027	*	*		**		**		6
Holowatyj	2023	36520636	*	*		**	**	**	*	9	ü	ü	Reported associations between age and tumor markers adjusted for race/ethnicity, sex, histology and site, sequencing assay, sample type and tumor mutational burden
Hoseini	2022	34998373	*	*		**		**		6
Irabor	2017	28476840	*	*		**		**		6
Jarrar	2022	36571742	*	*		**	*	**		7	ü
Jeong	2022	35475677	*	*		**		**		6
Jin	2021	34405233	*	*		**	*	**		7			Included individuals with stage III tumors only
Jones	2015	25707594	*	*		**		**		6
Joo	2021	34070516	*	*		**	*	**		7	ü
Kamath	2021	34647438	*	*		**		**		6
Kanter	2021	34043449	*	*		**		**		6			Included individuals with stage IV tumors only
Kazi	2022	35378629	*	*		**	*	**		7			Included individuals with stage II-III tumors only
Khan	2016	27558481	*	*		**		**		6
Kim	2016	27175682	*	*		**	*	**		7	ü
Kim	2017	29018780	*	*		**	*	**		7	ü
Kim	2021	33753878	*	*		**		**		6
Kirzin	2014	25083765	*	*		**	*	**		7	ü
Kolarich	2018	29984547	*	*		**	*	**		7		ü	Included individuals with rectal tumors only
Kuchel	2021	32978897	*	*		**	*	**		7			Included individuals with stage IV tumors only
Kumar	2018	29638089	*	*		**		**		6
Laskar	2015	25418895	*	*		**	*	**		7		ü	Included individuals with rectal tumors only
Li	2017	28345223	*	*		**	*	**		7	ü
Li	2022a	36439454	*	*		**		**		6
Li	2022b	36551288		*		**		**		6
Liao	2023	37548769	*	*		**		**		6
Lieu	2019	31243121	*	*		**	*	**		7	ü
Limburg	2020	32467348	*	*		**	*	**		7	ü
Lipsyc-Sharf	2022	34636852	*	*		**	*	**		7			Included individuals with stage IV tumors only
Lu	2023	37393364	*	*		**	*	**		7	ü
Lukman	2023	37363503	*	*		**		**		6
Magnani	2015	26557847	*	*		**	*	**		7	ü
Manjelievskaia	2017	28122072	*	*		**	*	**		7		ü	Included individuals with colon tumors only
Martinez-Perez	2023	37686518	*	*		**		**		6
Meng	2023	37358854	*	*		**	*	**		7			Included individuals with stage IV tumors only
Mueller	2021	33643536	*	*		**		**		6
Muhammad Nawawi	2021	34820182	*	*		**		**		6
Murphy	2017	28239395	*	*		**	*	**		7			Included individuals with stage II-III tumors only
Myer	2022	35176763		*		**	*	**	*	7	ü
Nagai	2016	27188463	*	*		**		**		6
Okamoto	2023	38115553	*	*		**	**	**		9	ü		Included individuals with stage III tumors only
Ozer	2021	34758634	*	*		**	*	**		7			Included individuals with stage IV tumors only
Park	2022	35272449	*	*		**	*	**		7	ü
Paulose	2019	31607697	*	*		**	*	**		7			Included individuals with stage II tumors only
Perea	2014	24184227	*	*		**	*	**		7
Perea	2021	33500439	*	*		**	*	**		7		ü	Included individuals with rectal tumors only
Pereira	2020	32741580	*	*		**	*	**		7			Included individuals with stage IV tumors only
Perez-Mayoral	2023	37107652	*	*		**	*	**		7	ü
Perotti	2023	36765761	*	*		**		**		6
Pilozzi	2015	25696795	*	*		**	**	**		8	ü	ü	Included individuals with left-sided colon and rectal tumor sonly
Pilozzi	2017	28173936	*	*		**	*	**		7		ü	Included individuals with left-sided colon and rectal tumor sonly
Poles	2016	26703433	*	*		**		**		6
Rahadiani	2022	36691171	*	*		**		**		6
Raimondi	2022	35678328		*		**	*	**		6			Included individuals with stage IV tumors only
Raman	2014	23168910	*	*		**	*	**		7	ü
Refaat	2023	37206439	*	*		**	**	**		8	ü		Present results stratified by sex
Rho	2017	28462853	*	*		**		**		6
Saraste	2020	31925793	*	*		**		**		6
Sevim	2023	38131334	*	*		**	*	**		7	ü
Shen	2023	35929660	*	*		**	**	**		8	ü	ü	Included individuals with rectal tumors only
Siddique	2016	27268635	*	*		**	*	**		7	ü
Silva	2020	32491029	*	*		**	*	**		7	ü
Singh	2020	30644772	*	*		**		**		6
Solomon	2019	30643994	*	*		**		**		6
Spolverato	2023	37478362	*	*		**	*	**		7		ü	Included individuals with rectal tumors only
Storandt	2023	37509234	*	*		**		**		6
Sukhokanjanachusak	2021	33085547	*	*		**	*	**		7	ü
Surek	2021	34002618	*	*		**	*	**		7	ü
Susanti	2021	34944866	*	*		**		**		6
Takada	2022	34856591	*	*		**		**		6
Tan	2022	35274712	*	*		**		**		6
Tang	2021	34249453	*	*		**	*	**		7			Included individuals with T1 tumors only
Tricoli	2018	29194591	*	*		**	*	**		7		ü	Included individuals with colon tumors only
Trivedi	2022	35685960	*	*		**	*	**		7		ü	Included individuals with rectal tumors only
Ugai	2022	34529108	*	*		**		**		6
Ugai	2023	36707929	*	*		**	*	**		7	ü
Vakil	2021	33794247	*	*		**		**		6
Wang	2015	26013439	*	*		**		**		6
Wang	2021b	33230914	*	*		**	**	**		8	ü		Included individuals with stage IV tumors only
Wang	2021a	34041865		*		**		**		6
Wang	2022	36579781	*	*		**	*	**		7	ü
Willauer	2019	30854646	*	*		**	*	**		6			Included stage IV tumors only
Wong	2021	34005846	*	*		**		**		6
Xicola	2014	25013126	*	*		**		**		6
Xu	2020	33194656	*	*		**	*	**		7			Included stage IV tumors only
Yang	2023	37986009	*	*		**		**		6
Ye	2015	25663779	*	*		**	*	**		7	ü
Yeo	2013	23460362	*	*		**	*	**		7	ü
Yeo	2017	29033218	*	*		**		**	*	7
Yoon	2015	26095997	*	*		**	*	**		7	ü
Zaborowski	2020	32149397	*	*		**	*	**		7		ü	Included individuals with rectal tumors only
Zhang	2020	32871861	*	*		**	*	**		7		ü	Included individuals with rectal tumors only
Abbreviations: CIMP - CpG Island Methylator Phenotype; MSI - microsatellite instability; NR - not reported
a The Newcastle-Ottawa scale for cross sectional studies was adapted from the following manuscript: Herzog, R., Álvarez-Pasquin, M.J., Díaz, C. et al. Are healthcare workers’ intentions to vaccinate related to their knowledge, beliefs and attitudes? a systematic review. BMC Public Health 13, 154 (2013). https://doi.org/10.1186/1471-2458-13-154
